# Supplementary material for: Synergistic tissue destruction by Staphylococcus aureus and Staphylococcus epidermidis in a 3D human skin biofilm equivalent
Source: Biofilm. 2026 Apr 2;11:100361. doi: 10.1016/j.bioflm.2026.100361 (PMC13089071; doi:10.1016/j.bioflm.2026.100361)
Supplement: Multimedia component 1 [file mmc1.xlsx]

## Sheet: Tabelle1
Supplementary Data to: Synergistic Tissue Destruction by Staphylococcus aureus and Staphylococcus epidermidis in a 3D Human Skin Biofilm Equivalent
Biofilm Area
Table 1: Biofilm area in µm² measured with ImageJ software (NIH, Bethesda, MD, USA) in 9 digitised histological sections in H&E staining per biofilm condition.
	S. aureus	S. epidermidis	S. aureus + S. epidermidis
Biofilm area [µm2]	474	32143	6138
	378	26003	18170
	12955	53224	11068
	19333	36846	33531
	2327	42740	15900
	17477	42588	37630
	35572	83476	24241
	34587	72824	25531
	57687	62047	41351
Median biofilm area [µm2]	17477	42740	24241
